# Supplementary material for: The 2-hydroxy-3-(4-aryl-1-piperazinyl)propyl Phthalimide Derivatives as Prodrugs—Spectroscopic and Theoretical Binding Studies with Plasma Proteins
Source: Int J Mol Sci. 2022 Jun 23;23(13):7003. doi: 10.3390/ijms23137003 (PMC9266550; doi:10.3390/ijms23137003)
Supplement: Supplementary file 1 [file ijms-23-07003-s001.zip]

Archive with 1 entries (1 files):
- ijms-1779308-supplementary.pdf
